# Supplementary material for: Artificial intelligence for early detection of diabetic retinopathy: A vision transformer-based approach
Source: PLoS One. 2026 Jul 27;21(7):e0350854. doi: 10.1371/journal.pone.0350854 (PMC13405080; doi:10.1371/journal.pone.0350854)
Supplement: S1 File — (TXT) [file pone.0350854.s001.txt]

https://www.kaggle.com/competitions/aptos2019-blindness-detection
